# Supplementary material for: Asymmetric C–H Dehydrogenative Alkenylation via a Photo-induced Chiral α‑Imino Radical Intermediate
Source: Nat Commun. 2024 May 14;15:4044. doi: 10.1038/s41467-024-48350-w (PMC11094157; doi:10.1038/s41467-024-48350-w)
Supplement: Supplementary file 3 — Source Data [file 41467_2024_48350_MOESM3_ESM.xlsx]

## Sheet: Sheet1
The coordinates of the intermediates.
1) Enamine (En)
C	2.27341	-2.62295	-0.019985
C	3.80663	-2.59845	-0.083069
H	4.22393	-2.01533	0.743703
H	4.1942	-3.61733	-0.005601
H	4.1745	-2.1776	-1.02061
C	1.8497	-3.42851	1.21422
H	2.24079	-2.97024	2.12791
H	0.762806	-3.48041	1.29662
H	2.24085	-4.44718	1.15104
C	1.72426	-3.30158	-1.28117
H	0.633689	-3.38232	-1.2581
H	2.0145	-2.76751	-2.18934
H	2.12235	-4.31703	-1.35351
C	1.73981	-1.17712	0.130161
H	2.1542	-0.786706	1.06412
C	2.121	-0.216636	-1.00929
H	1.58207	-0.520296	-1.91146
H	3.19378	-0.269882	-1.23732
N	0.287234	-1.16911	0.257317
N	1.7264	1.14381	-0.66109
C	1.15453	1.89409	-1.77197
H	1.88768	2.04608	-2.58343
H	0.3039	1.33759	-2.17453
C	2.81443	1.89526	-0.047409
H	3.20226	1.34144	0.813364
H	3.64705	2.03989	-0.758003
C	2.30506	3.25343	0.407599
H	1.54694	3.1201	1.19228
H	3.12085	3.85922	0.801927
C	0.678493	3.2456	-1.2659
H	0.293299	3.85448	-2.08372
H	-0.118382	3.09075	-0.52438
H	-0.237034	-1.53862	-0.530343
C	-0.412916	-0.286809	0.992188
C	-1.75011	-0.000287	0.860528
C	-2.56616	-0.581542	-0.168868
O	-2.17833	-1.34169	-1.05068
C	0.163113	0.432111	2.18925
H	1.13612	0.875804	1.9809
H	0.291103	-0.292813	3.0021
C	-2.22979	0.913492	1.96354
H	-2.89739	1.69883	1.60386
H	-2.77487	0.357411	2.73569
C	-0.909321	1.48489	2.5174
H	-0.671006	2.40777	1.98248
H	-0.955028	1.71697	3.58134
C	-4.7378	-0.728167	-1.09578
H	-4.71462	-1.8189	-1.05048
H	-4.37723	-0.42499	-2.08093
C	-6.12001	-0.184275	-0.812852
H	-6.82629	-0.561409	-1.55393
H	-6.45784	-0.493527	0.177349
H	-6.11939	0.905822	-0.857317
O	-3.85914	-0.199337	-0.092261
O	1.74506	3.9725	-0.677919
2) Enamine anion
C	1.33392	-2.9422	0.148234
C	2.73328	-3.39524	0.58473
H	2.99762	-2.96242	1.55514
H	2.75929	-4.48435	0.686056
H	3.50652	-3.11588	-0.133776
C	0.31836	-3.50327	1.14974
H	0.502269	-3.09976	2.15155
H	-0.696261	-3.23195	0.85567
H	0.393807	-4.59353	1.20236
C	1.01935	-3.49314	-1.24595
H	0.047039	-3.12435	-1.57811
H	1.77446	-3.18912	-1.97679
H	0.994534	-4.587	-1.22811
C	1.23011	-1.38928	0.16955
H	1.57457	-1.09273	1.17179
C	2.14558	-0.723077	-0.873135
H	1.62861	-0.781463	-1.83449
H	3.10781	-1.25022	-0.982501
N	-0.134348	-0.97823	-0.095651
N	2.38104	0.687978	-0.572825
C	2.71178	1.45696	-1.76688
H	3.63857	1.08552	-2.24178
H	1.89753	1.3639	-2.48954
C	3.44362	0.858181	0.411806
H	3.19686	0.308273	1.3238
H	4.40137	0.460842	0.028242
C	3.61445	2.33227	0.739816
H	2.69178	2.71662	1.19805
H	4.44331	2.48059	1.43228
C	2.89386	2.92035	-1.39799
H	3.18988	3.50687	-2.26793
H	1.94622	3.3136	-1.00438
C	-0.6899	-0.062349	0.631951
C	-2.02806	0.445629	0.520184
C	-3.01328	-0.002922	-0.378183
O	-2.9499	-0.821061	-1.30016
C	-0.036852	0.655592	1.82638
H	1.00739	0.896925	1.63462
H	-0.079014	-0.004309	2.70288
C	-2.3084	1.46858	1.60171
H	-2.90572	2.31453	1.25208
H	-2.85186	1.04023	2.45876
C	-0.900505	1.90104	2.03819
H	-0.546432	2.69214	1.36898
H	-0.859552	2.28366	3.0606
C	-5.30468	0.248851	-1.00059
H	-5.47382	-0.83017	-0.942606
H	-5.04398	0.479628	-2.03764
C	-6.53488	1.01772	-0.56282
H	-7.38808	0.762819	-1.19431
H	-6.786	0.777976	0.472175
H	-6.36011	2.09287	-0.634466
O	-4.2409	0.621217	-0.136581
O	3.91554	3.07981	-0.426976
3) EnamineH+ (EnH+)
O	2.21713	-0.186665	-1.53497
O	3.99046	-0.934665	-0.38231
N	-0.060167	0.362229	-0.031799
N	-2.64331	-0.45304	-0.53399
C	-1.09604	1.37311	0.158156
C	-2.2851	0.987594	-0.731693
C	-3.40252	-0.69188	0.739759
C	-3.73188	-2.16953	0.870468
C	-3.41212	-1.01268	-1.696
C	-3.74695	-2.47163	-1.43406
C	-0.600801	2.82253	-0.120976
C	-1.78728	3.79252	-0.044701
C	0.073848	2.9362	-1.49362
C	0.416879	3.19747	0.962798
C	0.774094	-0.059975	0.96818
C	0.376863	-0.066112	2.42443
C	2.03531	-0.541436	0.807197
C	2.64722	-0.944186	2.128
C	2.71633	-0.530173	-0.471876
C	4.74563	-0.944125	-1.60723
C	6.13143	-1.44603	-1.27369
H	-1.41042	1.33969	1.20491
H	-3.1734	1.57777	-0.513952
H	-2.0313	1.10099	-1.78658
H	-4.31229	-0.09462	0.673623
H	-2.7966	-0.346803	1.57506
H	-2.81071	-2.75857	0.970171
H	-4.33843	-2.3187	1.76161
H	-2.79788	-0.898804	-2.58787
H	-4.31785	-0.412604	-1.79009
H	-2.82814	-3.0706	-1.38908
H	-4.36512	-2.84387	-2.24873
H	-1.41809	4.82024	-0.055652
H	-2.46505	3.68007	-0.894265
H	-2.35791	3.65003	0.877953
H	0.382135	3.97166	-1.65436
H	0.970923	2.31451	-1.55605
H	-0.595851	2.66705	-2.31423
H	0.792801	4.20667	0.780224
H	-0.043097	3.18418	1.95493
H	1.27386	2.51832	0.963322
H	0.451827	0.950138	2.82607
H	-0.649073	-0.405947	2.58244
H	3.17291	-1.89905	2.07689
H	3.37088	-0.194195	2.46562
H	4.76569	0.068176	-2.01505
H	4.23921	-1.59012	-2.32664
H	6.74229	-1.46981	-2.17712
H	6.61208	-0.789816	-0.546895
H	6.0846	-2.4541	-0.859546
H	-1.7387	-0.945594	-0.46529
H	0.406385	0.377738	-0.937703
O	-4.48342	-2.61493	-0.237948
C	1.41897	-1.00671	3.05852
H	1.02187	-2.02366	3.05912
H	1.65011	-0.734354	4.08752
4) Enamine Radical Cation (EnRC)
C	2.27341	-2.62295	-0.019985
C	3.80663	-2.59845	-0.083069
H	4.22393	-2.01533	0.743703
H	4.1942	-3.61733	-0.005601
H	4.1745	-2.1776	-1.02061
C	1.8497	-3.42851	1.21422
H	2.24079	-2.97024	2.12791
H	0.762806	-3.48041	1.29662
H	2.24085	-4.44718	1.15104
C	1.72426	-3.30158	-1.28117
H	0.633689	-3.38232	-1.2581
H	2.0145	-2.76751	-2.18934
H	2.12235	-4.31703	-1.35351
C	1.73981	-1.17712	0.130161
H	2.1542	-0.786706	1.06412
C	2.121	-0.216636	-1.00929
H	1.58207	-0.520296	-1.91146
H	3.19378	-0.269882	-1.23732
N	0.287234	-1.16911	0.257317
N	1.7264	1.14381	-0.66109
C	1.15453	1.89409	-1.77197
H	1.88768	2.04608	-2.58343
H	0.3039	1.33759	-2.17453
C	2.81443	1.89526	-0.047409
H	3.20226	1.34144	0.813364
H	3.64705	2.03989	-0.758003
C	2.30506	3.25343	0.407599
H	1.54694	3.1201	1.19228
H	3.12085	3.85922	0.801927
C	0.678493	3.2456	-1.2659
H	0.293299	3.85448	-2.08372
H	-0.118382	3.09075	-0.52438
H	-0.237034	-1.53862	-0.530343
C	-0.412916	-0.286809	0.992188
C	-1.75011	-0.000287	0.860528
C	-2.56616	-0.581542	-0.168868
O	-2.17833	-1.34169	-1.05068
C	0.163113	0.432111	2.18925
H	1.13612	0.875804	1.9809
H	0.291103	-0.292813	3.0021
C	-2.22979	0.913492	1.96354
H	-2.89739	1.69883	1.60386
H	-2.77487	0.357411	2.73569
C	-0.909321	1.48489	2.5174
H	-0.671006	2.40777	1.98248
H	-0.955028	1.71697	3.58134
C	-4.7378	-0.728167	-1.09578
H	-4.71462	-1.8189	-1.05048
H	-4.37723	-0.42499	-2.08093
C	-6.12001	-0.184275	-0.812852
H	-6.82629	-0.561409	-1.55393
H	-6.45784	-0.493527	0.177349
H	-6.11939	0.905822	-0.857317
O	-3.85914	-0.199337	-0.092261
O	1.74506	3.9725	-0.677919
5) Enamine Radical （EnR）
C	2.27341	-2.62295	-0.019985
C	3.80663	-2.59845	-0.083069
H	4.22393	-2.01533	0.743703
H	4.1942	-3.61733	-0.005601
H	4.1745	-2.1776	-1.02061
C	1.8497	-3.42851	1.21422
H	2.24079	-2.97024	2.12791
H	0.762806	-3.48041	1.29662
H	2.24085	-4.44718	1.15104
C	1.72426	-3.30158	-1.28117
H	0.633689	-3.38232	-1.2581
H	2.0145	-2.76751	-2.18934
H	2.12235	-4.31703	-1.35351
C	1.73981	-1.17712	0.130161
H	2.1542	-0.786706	1.06412
C	2.121	-0.216636	-1.00929
H	1.58207	-0.520296	-1.91146
H	3.19378	-0.269882	-1.23732
N	0.287234	-1.16911	0.257317
N	1.7264	1.14381	-0.66109
C	1.15453	1.89409	-1.77197
H	1.88768	2.04608	-2.58343
H	0.3039	1.33759	-2.17453
C	2.81443	1.89526	-0.047409
H	3.20226	1.34144	0.813364
H	3.64705	2.03989	-0.758003
C	2.30506	3.25343	0.407599
H	1.54694	3.1201	1.19228
H	3.12085	3.85922	0.801927
C	0.678493	3.2456	-1.2659
H	0.293299	3.85448	-2.08372
H	-0.118382	3.09075	-0.52438
C	-0.412916	-0.286809	0.992188
C	-1.75011	-0.000287	0.860528
C	-2.56616	-0.581542	-0.168868
O	-2.17833	-1.34169	-1.05068
C	0.163113	0.432111	2.18925
H	1.13612	0.875804	1.9809
H	0.291103	-0.292813	3.0021
C	-2.22979	0.913492	1.96354
H	-2.89739	1.69883	1.60386
H	-2.77487	0.357411	2.73569
C	-0.909321	1.48489	2.5174
H	-0.671006	2.40777	1.98248
H	-0.955028	1.71697	3.58134
C	-4.7378	-0.728167	-1.09578
H	-4.71462	-1.8189	-1.05048
H	-4.37723	-0.42499	-2.08093
C	-6.12001	-0.184275	-0.812852
H	-6.82629	-0.561409	-1.55393
H	-6.45784	-0.493527	0.177349
H	-6.11939	0.905822	-0.857317
O	-3.85914	-0.199337	-0.092261
O	1.74506	3.9725	-0.677919
